# Supplementary material for: Measuring remote working skills: Scale development and validation study
Source: PLoS One. 2024 Apr 11;19(4):e0299074. doi: 10.1371/journal.pone.0299074 (PMC11008841; doi:10.1371/journal.pone.0299074)
Supplement: S1 Data — (ZIP) [file pone.0299074.s002.zip]

Archive with 14 entries (14 files):
- Opinions of 10 experts/Expert 1.docx
- Opinions of 10 experts/Expert 10.docx
- Opinions of 10 experts/Expert 2.docx
- Opinions of 10 experts/Expert 3.docx
- Opinions of 10 experts/Expert 4.docx
- Opinions of 10 experts/Expert 5.docx
- Opinions of 10 experts/Expert 6.docx
- Opinions of 10 experts/Expert 7.docx
- Opinions of 10 experts/Expert 8.docx
- Opinions of 10 experts/Expert 9.docx
- Sample 1) 120 data.sav
- Sample 2) 400 data.sav
- Sample 3) 263 data (EFA).sav
- Sample 4) 264 data (CFA + Conv. disc.).sav
